# Supplementary material for: Sp5 induces the expression of Nanog to maintain mouse embryonic stem cell self-renewal
Source: PLoS One. 2017 Sep 29;12(9):e0185714. doi: 10.1371/journal.pone.0185714 (PMC5621696; doi:10.1371/journal.pone.0185714)
Supplement: S1 Table — (XLSX) [file pone.0185714.s003.xlsx]

## Sheet: Sheet1
Gene	Forward sequence(5’-3’)	Reverse sequence(5’-3’)
ß-actin	CTGAGCGCAAGTACTCTGTGTG	GTGTAAAACGCAGCTCAGTAACAGT
Sp5	TCCAGACCAACAAACACACCA	AGTTTGCCGCTACCCAATCA
Nanog	TCCAGAAGAGGGCGTCAGAT	CAAATCCCAGCAACCACATG
Oct4	GAAGCAGAAGAGGATCACCTTG	TTCTTAAGGCTGAGCTGCAAG
Sox2	CATGAGAGCAAGTACTGGCAAG	CCAACGATATCAACCTGCATGG
Klf2	AGGCCTGTGGGTTCGCTATAAA	GGCAAATTATGGCTCAAAGTAGCAG
Klf4	CGAACTCACACAGGCGAGAA	CGGAGCGGGCGAATTT
Klf5	CGATTCACAACCCAAATTTACC	GTATGAGTCCTCAGGTGAGCTTTTA
Esrrb	ATGAATGTGAGATCACCAAACG	GTTCAGGTAGGGGCTGTTCTC
Gbx2	TCGCTGCTCGCTTTCTCT	GGGTCATCTTCCACCTTTGA
C-myc	GACAAGAGGCGGACACACAA	GCTGCGCTTCAGCTCGTT
Tfcp2l1	AGGTGCTGACCTCCTGAAGA	GTTTTGCTCCAGCTCCTGAC
Tbx3	TCCTCTGGCTCAGTGTCCTT	CCCTCCCAGACAAAACTGAA
Pim1	GCCCTCCTTTGAAGAAATCC	GGACCTGGAGTCTGGAATGA
Pim3	AGCAGTGACCTCTGACCCCT	TCAAGTATCCACCCAGGGCA
Gata4	TCTCACTATGGGCACAGCAG	GCGATGTCTGAGTGACAGGA
Gata6	TCCTCCCCTGCCGAAGTC	AGGGCCAGAGCACACCAA
Mixl1	TTGAATTGAACCCTGTTGTCCC	GAAACCCGTTCTCCCATCCACC
Sox1	CTCCTCGGCTGAATTCTTTG	TGTAATCCGGGTGTTCCTTC
Cdx2	ACCGGAATTGTTTGCTGCTGT	TCCCGACTTCCCTTCACCAT
