# Supplementary material for: Sp5 induces the expression of Nanog to maintain mouse embryonic stem cell self-renewal
Source: PLoS One. 2017 Sep 29;12(9):e0185714. doi: 10.1371/journal.pone.0185714 (PMC5621696; doi:10.1371/journal.pone.0185714)
Supplement: S2 Table — (XLSX) [file pone.0185714.s004.xlsx]

## Sheet: Sheet1
		Primer sequence	PCR Fragment	Location From TSS
1	F	CCCGGAGGACTCCAAGGCTAGCG	211	-5074-4864
	R	CGGTTTGAATAGGGAGGAGGGCGTCT
2	F	GCCACCTCTTCGCTCGGATCTTTCAC	203	-4819-4617
	R	TTGCCTCTGGGTCCACGGAGTCA
3	F	AGCTCTTACAATTCCTCTCCCGGACGGTT	201	-4521-4321
	R	AGCCCAGCAAACTACCTTCACTAGGCCAAA
4	F	CTTGAGTGTGGCAAAAGTATGTAACTGGGA	173	-4201-4029
	R	GGGGCCCATCGCTAACATATTGAAG
5	F	GGGCCCCGTGCTTTAGATTTTAGGCTT	172	-4035-3864
	R	ACAAGTGTGTTTTACCCGCTGAGCATTCTG
6	F	GCATAAACCTTGATATTTTGAACGGCCTATT	156	-3304-3149
	R	ACAGATGGACTAAAGCCCCTAAGTAGAAATCAT
7	F	TTTTGGTTTTTCGAGACAGGGTTTCATATAGCA	175	-2879-2705
	R	GCCCATCTCTTAAGCCCTCCTCTGACAAC
8	F	AAAATCCATGCAGGCAAAACACCAAT	206	-2395-2190
	R	CATAAACTAATGTGGCTGGTTGACCTCTGTC
9	F	CCCAAACCAAAAAGAGCCATTCAAGCTTAGTCT	209	-1132-924
	R	GCCGATCAGTCCTTGTGCTCACAGATAAGT
10	F	GGCCTCTACATTAATTTAAACACTCCTTAA	181	-683-503
	R	CAAGTCTGAAGAAAGAGCCTGTGTC
11	F	CCAGGTTTCCCAATGTGAAGAGCAAGC	169	-467-299
	R	GGCGATCTCTAGTGGGAAGTTTCAGGTCAA
12	F	TAGATCAGAGGATGCCCCCTAAGCTTTCCC	181	-216-36
	R	CTCCTACCCTACCCACCCCCTATTCTCCC
13	F	GTGGGAAGGCTGCGGCTCACTT	151	+61-211
	R	AGTGTGATGGCGAGGGAAGGGATTTCT
14	F	CTTACAAGGGTCTGCTACTGAGATGCTCTGCAC	156	+325-480
	R	GGACACCCGCTTATGTTAATGACTACTACGGTTCA
15	F	ACCGGTGATACGTTGGCCTTCTAGTCTGAA	183	+513-695
	R	TGGGGTGCTCATTCCAAGCTAGGATGTTAG
